# Supplementary material for: Development of Hydrolysis Probe-Based qPCR Assays for Panax ginseng and Panax quinquefolius for Detection of Adulteration in Ginseng Herbal Products
Source: Foods. 2021 Nov 5;10(11):2705. doi: 10.3390/foods10112705 (PMC8618564; doi:10.3390/foods10112705)
Supplement: Supplementary file 1 [file foods-10-02705-s001.zip]

Archive with 1 entries (1 files):
- foods-1418464-supplementary.pdf
